# Supplementary material for: Multiplex recombinase polymerase amplification for high-risk and low-risk type HPV detection, as potential local use in single tube
Source: Sci Rep. 2023 Jan 16;13:829. doi: 10.1038/s41598-023-28038-9 (PMC9841928; doi:10.1038/s41598-023-28038-9)
Supplement: Supplementary file 2 — Supplementary Information 2. [file 41598_2023_28038_MOESM2_ESM.xlsx]

## Sheet: Sheet1
S2 File. mRPA, Cobas and REBA detection results of 130 clinical DNA samples.
Sample number		Cobas	REBA	mRPA
1		Positive HPV16	Positive HPV16	Positive (L1)
2		Positive HPV 16 and other hrHPVs	Positive HPV16, 56	Positive (L1)
3		Positive HPV 16 and other hrHPVs	Positive HPV16, 58	Negative
4		Negative	Positive HPV16,33,59/68,72,81/87	Positive (L1)
5		Positive HPV 16 and other hrHPVs	Positive HPV66	Positive (L1)
6		Positive other hrHPVs	Positive HPV66	Positive (L1+E6/E7)
7		Positive HPV 16 and other hrHPVs	Positive HPV16,52	Negative
8		Positive HPV 16 and HPV 18	Positive HPV16, 18	Negative
9		Positive HPV 16 and other hrHPVs	Positive HPV16,45,52,6,42	Positive (L1)
10		Positive HPV 16 and other hrHPVs	Positive HPV 16	Positive (L1)
11		Positive HPV 16 and other hrHPVs	Positive HPV16, 33	Positive (L1)
12		Positive HPV 16	Positive HPV16	Positive (L1+E6/E7)
13		Positive HPV 16	Positive HPV16	Negative
14		Positive HPV 16	Positive HPV16	Negative
15		Positive HPV 16	Positive HPV16	Positive (L1+E6/E7)
16		Positive HPV 16 and other hrHPVs	Positive HPV 16 (trace 81/87)	Negative
17		Positive HPV 16	Positive HPV 16	Positive (L1+E6/E7)
18		Positive HPV 16 and other hrHPVs	Positive HPV 52 (trace 16)	Positive (L1)
19		Positive HPV 16 and other hrHPVs	Positive HPV 16 (trace 11,42)	Negative
20		Positive HPV 16 and other hrHPVs	Positive HPV 51 (trace16)	Positive (L1)
21		Positive HPV 16	Negative	Negative
22		Positive HPV 16 and other hrHPVs	Positive HPV 16, 56	Positive (L1)
23		Positive HPV 16 and other hrHPVs	Positive HPV 16, 52	Positive (L1)
24		Positive HPV 16	Positive HPV 16, 52	Positive (L1+E6/E7)
25		Positive HPV 16 and other hrHPVs	Positive HPV 16, 52	Negative
26		Positive other hrHPVs	Positive HPV 56	Positive (L1)
27		Positive HPV 16	Positive HPV 16	Negative
28		Positive HPV 16	Positive HPV 16	Negative
29		Positive HPV 16 and other hrHPVs	Positive HPV 45, 59/68	Positive (L1)
30		Positive HPV 16 and other hrHPVs	Positive HPV 16, 59/68	Positive (L1)
31		Positive HPV 16 and other hrHPVs	Positive HPV 16	Negative
32		Negative	Negative	Negative
33		Positive other hrHPVs	Negative	Negative
34		Negative	Negative	Negative
35		Positive other hrHPVs	Positive HPV 51, 58	Positive (L1)
36		Positive other hrHPVs	Positive HPV 31, 56, 66, 32	Negative
37		Positive other hrHPVs	Positive HPV 66	Positive (L1)
38		Positive other hrHPVs	Positive HPV 66	Positive (L1)
39		Positive HPV 16	Positive HPV 53	Positive (L1)
40		Positive HPV 16	Negative	Negative
41		Positive HPV 16	Positive HPV 16	Negative
42		Positive other hrHPVs	Positive HPV 66, 54	Positive (L1)
43		Negative	Negative	Negative
44		Negative	Negative	Negative
45		Negative	Positive Positive	Positive (L1)
46		Positive HPV 16, HPV 18 and other hrHPVs	Positive HPV 18 (trace 51)	Negative
47		Positive HPV 16 and other hrHPVs	Positive HPV 16,42,84	Positive (L1)
48		Positive other hrHPVs	Positive HPV 58	Positive (L1+E6/E7)
49		Positive HPV 16	Positive HPV 16, 33, 34 (trace 73)	Negative
50		Positive other hrHPVs	Positive HPV 52, 56, 66, 11, 42, 81/87	Positive (L1)
51		Positive other hrHPVs	Positive HPV 35, 59/68, 54	Negative
52		Positive other hrHPVs	Positive HPV 33	Positive (L1+E6/E7)
53		Positive HPV 16 and other hrHPVs	Positive HPV 16, 42, 81/87	Positive (L1)
54		Negative	Positive HPV42	Negative
55		Negative	Positive HPV11, 84	Negative
56		Positive other hrHPVs	Positive HPV 66, 42	Positive (L1)
57		Positive other hrHPVs	Positive HPV 45, 66, 70	Negative
58		Negative	Negative	Negative
59		Negative	Positive Positive	Positive (L1)
60		Positive other hrHPVs	Positive HPV 52, 59/68, 70	Positive (L1)
61		Negative	Positive Positive	Negative
62		Positive other hrHPVs	Positive HPV 52, 58	Positive (L1+E6/E7)
63		Positive HPV 16 and other hrHPVs	Positive HPV 16	Positive (L1+E6/E7)
64		Positive HPV 16	Positive HPV 16, 54	Positive (L1)
65		Negative	Positive HPV 54, 72	Negative
66		Negative	Positive HPV33	Negative
67		Positive other hrHPVs	Positive HPV 52	Positive (L1)
68		Positive HPV 16 and other hrHPVs	Positive HPV 56, 43	Positive (L1+E6/E7)
69		Negative	Positive HPV 42, 81/87	Positive (L1)
70		Positive other hrHPVs	Positive HPV 52	Positive (L1)
71		Negative	Positive HPV 81/87	Positive (L1)
72		Positive other hrHPVs	Positive HPV 52, 58, 66	Positive (L1+E6/E7)
73		Positive other hrHPVs	Positive HPV 31, 33, 39, 56, 34, 72	Negative
74		Negative	Negative	Negative
75		Positive other hrHPVs	Positive HPV 53, 43	Positive (L1)
76		Positive HPV 16	Positive HPV positive (type cannot be identified)	Positive (L1)
77		Positive HPV 16	Positive HPV16	Positive (L1+E6/E7)
78		Positive HPV 16 and other hrHPVs	Positive HPV 16, 51	Positive (L1)
79		Negative	Negative	Negative
80		Negative	Negative	Negative
81		Positive other hrHPVs	Positive HPV 45, 54	Positive (L1+E6/E7)
82		Positive other hrHPVs	Positive HPV 31, 42	Positive (L1)
83		Positive other hrHPVs	Negative	Negative
84		Negative	Negative	Negative
85		Positive other hrHPVs	Positive HPV 58	Positive (L1)
86		Positive other hrHPVs	Positive HPV 52	Positive (L1)
87		Negative	Negative	Negative
88		Positive other hrHPVs	Positive HPV 33	Positive (L1)
89		Negative	Negative	Negative
90		Positive other hrHPVs	Positive HPV 51, 56	Positive (L1)
91		Positive other hrHPVs	Positive HPV 52, 66	Negative
92		Positive other hrHPVs	Positive HPV 58	Positive (L1)
93		Positive HPV 16	Positive HPV 16, 52, 56	Positive (L1+E6/E7)
94		Negative	Positive	Positive (L1)
95		Positive other hrHPVs	Positive HPV 52, 56, 59/68	Positive (L1)
96		Positive other hrHPVs	Positive HPV 52, 66	Positive (L1)
97		Negative	Positive HPV 11	Positive (L1+E6/E7)
98		Positive HPV 16 and HPV 18	Positive HPV 16, 11	Positive (L1)
99		Positive other hrHPVs	Positive HPV 31	Positive (L1+E6/E7)
100		Positive HPV 18	Positive HPV 18	Negative
101		Positive HPV 16	Positive HPV 16	Positive (L1)
102		Positive HPV 16 and other hrHPVs	Positive HPV 16, 39, 58, 84, 81/87	Positive (L1+E6/E7)
103		Positive other hrHPVs	Positive HPV 56, 84 (trace 66)	Positive (L1+E6/E7)
104		Positive other hrHPVs	Positive HPV 52	Positive (L1)
105		Negative	Positive HPV 52	Positive (L1)
106		Positive other hrHPVs	Positive HPV 58	Positive (L1)
107		Positive HPV 16 and other hrHPVs	Positive HPV 16	Positive (L1)
108		Positive Positive	Positive	Positive (L1+E6/E7)
109		Negative	Negative	Negative
110		Positive HPV 16	Positive HPV 16	Positive (L1+E6/E7)
111		Positive other hrHPVs	Positive HPV 33	Positive (L1)
112		Positive other hrHPVs	Positive HPV 58	Positive (L1)
113		Positive other hrHPVs	Positive HPV59/68	Positive (L1)
114		Positive other hrHPVs	Positive HPV 31, 58	Negative
115		Positive other hrHPVs	Positive HPV 39, 58, 66	Positive (L1)
116		Negative	Positive HPV 42	Positive (L1+E6/E7)
117		Positive other hrHPVs	Positive HPV 31, 56, 42	Positive (L1)
118		Negative	Positive HPV 42	Positive (L1)
119		Negative	Positive HPV 42	Negative
120		Negative	Positive HPV 42	Positive (L1)
121		Negative	Positive HPV 42	Positive (L1)
122		HPV 16	Positive HPV 16	Negative
123		HPV 16	Positive HPV 16	Positive (L1)
124		HPV 16, HPV 18 and other hrHPVs	Positive HPV 16, 51, 58, 59/68, 42, 84	Positive (L1+E6/E7)
125		HPV 16	Positive HPV 16, 42	Positive (L1)
126		HPV 16 and other hrHPVs	Positive HPV 16, 66, 59/68, 73	Positive (L1)
127		HPV 16 and other hrHPVs	Positive HPV 66	Positive (L1)
128		HPV 16	Positive HPV 16	Positive (L1)
129		Negative	Positive HPV 16	Positive (L1+E6/E7)
130		Other hrHPVs	Negative	Positive (L1)
